# Supplementary material for: Functionalized Mesoporous Silica as Doxorubicin Carriers and Cytotoxicity Boosters
Source: Nanomaterials (Basel). 2022 May 26;12(11):1823. doi: 10.3390/nano12111823 (PMC9182127; doi:10.3390/nano12111823)
Supplement: Supplementary file 1 [file nanomaterials-12-01823-s001.zip]

Archive with 1 entries (1 files):
- nanomaterials-1704874-supplementary.pdf
